# Supplementary material for: Defoliation Change of European Beech (Fagus sylvatica L.) Depends on Previous Year Drought
Source: Plants (Basel). 2022 Mar 9;11(6):730. doi: 10.3390/plants11060730 (PMC8955490; doi:10.3390/plants11060730)
Supplement: Supplementary file 1 [file plants-11-00730-s001.zip]

Archive with 1 entries (1 files):
- plants-1591214-supplementary.pdf
